# Supplementary material for: Multi-Resin Masked Stereolithography (MSLA) 3D Printing for Rapid and Inexpensive Prototyping of Microfluidic Chips with Integrated Functional Components
Source: Biosensors (Basel). 2022 Aug 17;12(8):652. doi: 10.3390/bios12080652 (PMC9405740; doi:10.3390/bios12080652)
Supplement: Supplementary file 1 [file biosensors-12-00652-s001.zip]

Archive with 1 entries (1 files):
- biosensors-1858554-SI.pdf
